# Supplementary material for: Bi/mZVI Combined with Citric Acid and Sodium Citrate to Mineralize Multiple Sulfa Antibiotics: Performance and Mechanism
Source: Antibiotics (Basel). 2022 Jan 1;11(1):51. doi: 10.3390/antibiotics11010051 (PMC8773326; doi:10.3390/antibiotics11010051)
Supplement: Supplementary file 1 [file antibiotics-11-00051-s001.zip]

Archive with 1 entries (1 files):
- antibiotics-1492982-supplementary.pdf
